# Supplementary material for: trans-2,5-Di­methyl­piperazine-1,4-diium bis(perchlorate) dihydrate: crystal structure and Hirshfeld surface analysis
Source: Acta Crystallogr E Crystallogr Commun. 2016 Mar 31;72(Pt 4):593–6. doi: 10.1107/S205698901600520X (PMC4910334; doi:10.1107/S205698901600520X)
Supplement: Supplementary file 2 [file e-72-00593-Isup2.hkl]

#
# h,k,l, Fc-squared, Fo-squared, sigma(Fo-squared) and status flag
#
data_I
_shelx_title ' job in C 2/c'
_shelx_refln_list_code          4
_shelx_F_calc_maximum      147.37
_exptl_crystal_F_000       736.00
_reflns_d_resolution_high  0.7706
 
loop_
 _symmetry_equiv_pos_as_xyz
 'x, y, z'
 '-x, y, -z+1/2'
 'x+1/2, y+1/2, z'
 '-x+1/2, y+1/2, -z+1/2'
 '-x, -y, -z'
 'x, -y, z-1/2'
 '-x+1/2, -y+1/2, -z'
 'x+1/2, -y+1/2, z-1/2'
 
_cell_length_a    16.8603
_cell_length_b     7.2655
_cell_length_c    14.4534
_cell_angle_alpha  90.000
_cell_angle_beta  128.751
_cell_angle_gamma  90.000
 
_shelx_F_squared_multiplier     1.000
 
loop_
 _refln_index_h
 _refln_index_k
 _refln_index_l
 _refln_F_squared_calc
 _refln_F_squared_meas
 _refln_F_squared_sigma
 _refln_observed_status
   2   0   0      420.85      516.29     30.38 o
   6   0   0       17.63       95.40      3.98 o
   8   0   0        0.36        0.16      1.99 o
  10   0   0     1666.03     1692.80     34.18 o
  12   0   0       83.89       97.20      7.12 o
  14   0   0       67.32       76.36      7.08 o
  16   0   0     2594.87     2608.58     43.43 o
   3   1   0      299.84      316.92      4.42 o
   5   1   0     1494.98     1777.64     36.70 o
   7   1   0       34.95       33.93      3.00 o
   9   1   0        6.09        4.90      1.62 o
  11   1   0     1958.77     1992.86     25.27 o
  13   1   0       95.40      106.74      5.09 o
  15   1   0     1795.10     1771.08     22.00 o
   0   2   0      257.19      273.95      5.31 o
   2   2   0     1667.30     1687.84     16.63 o
   4   2   0     5899.04     5720.21     63.96 o
   6   2   0     2074.10     2244.25     24.17 o
   8   2   0      225.41      244.26      4.45 o
  10   2   0     1372.32     1382.82     16.60 o
  12   2   0       14.21       10.76      2.24 o
  14   2   0      172.04      151.45      5.20 o
  16   2   0       13.28       16.06      2.91 o
   1   3   0       78.78      171.21      3.18 o
   3   3   0     1804.28     2045.23     20.50 o
   5   3   0     6601.13     6359.05     60.26 o
   7   3   0      687.01      710.50      9.42 o
   9   3   0      769.09      770.63     10.47 o
  11   3   0       67.20       75.13      3.52 o
  13   3   0       72.96       82.44      3.91 o
  15   3   0      268.03      296.09      7.36 o
   0   4   0        5.24        3.64      1.95 o
   2   4   0      263.44      256.62      5.99 o
   4   4   0      507.03      434.09      6.07 o
   6   4   0    12163.16    11531.33    108.31 o
   8   4   0       37.34       39.30      2.54 o
  10   4   0    10905.50    10158.96    133.14 o
  12   4   0      158.76      170.33      5.25 o
  14   4   0      729.31      703.80     11.39 o
   1   5   0       20.85       24.87      1.73 o
   3   5   0       11.58       16.90      1.75 o
   5   5   0     2335.02     2297.86     24.01 o
   7   5   0       45.33       67.34      3.17 o
   9   5   0     1305.26     1242.78     16.14 o
  11   5   0      673.85      709.92     15.05 o
  13   5   0        7.71       10.10      2.70 o
   0   6   0      524.79      562.69     11.16 o
   2   6   0      418.12      409.11      8.81 o
   4   6   0        7.98       14.98      2.19 o
   6   6   0     1071.41      974.91     12.40 o
   8   6   0       50.88       77.77      5.79 o
  10   6   0      521.72      511.38      9.61 o
  12   6   0     1127.54     1157.95     19.35 o
   1   7   0      511.08      535.04      9.54 o
   3   7   0     1564.26     1537.04     19.58 o
   5   7   0     1483.63     1607.88     20.32 o
   7   7   0      280.46      258.72      6.80 o
   9   7   0      116.34      112.99      6.40 o
  11   7   0      407.72      425.66     12.29 o
   0   8   0     2390.18     2341.77     40.52 o
   2   8   0       20.85       34.02      3.77 o
   4   8   0     2285.10     2246.78     27.87 o
   6   8   0      702.05      659.47     23.95 o
   8   8   0        4.10       -0.14      4.16 o
   1   9   0      248.79      240.16     13.04 o
   3   9   0       10.69       11.83      4.44 o
   5   9   0     1106.18     1053.09     23.82 o
 -17   1   1        0.17       -3.56      3.56 o
 -15   1   1      841.11      862.59     14.42 o
 -13   1   1       36.16       28.89      4.24 o
 -11   1   1       30.67       25.38      2.89 o
  -9   1   1      128.97      153.21      4.53 o
  -7   1   1        2.31        1.13      1.14 o
  -5   1   1     1891.63     1917.14     25.09 o
  -1   1   1     1260.54     1080.49     15.04 o
   3   1   1     1644.15     1474.67     15.60 o
   5   1   1      433.49      534.25      7.50 o
   7   1   1      176.66      181.90      4.00 o
   9   1   1       12.69       13.99      2.08 o
  11   1   1      728.40      766.11     10.55 o
  13   1   1       28.64       34.85      3.43 o
  15   1   1      288.05      297.61      7.46 o
 -16   2   1     1155.94     1123.14     16.06 o
 -14   2   1     2913.28     2921.17     33.07 o
 -12   2   1      117.10      120.93      5.08 o
 -10   2   1     4369.87     4376.13     50.72 o
  -8   2   1      917.99      916.44     12.39 o
  -6   2   1     3720.33     3562.06     40.74 o
  -2   2   1      386.63      370.08      4.53 o
   4   2   1       39.99       27.96      1.35 o
   6   2   1    10103.65     9197.17    102.31 o
   8   2   1       24.21       24.86      1.68 o
  10   2   1     4142.32     4188.48     44.53 o
  12   2   1     2081.95     2079.68     23.76 o
  14   2   1      252.43      226.85      6.81 o
 -15   3   1      422.62      391.56      8.44 o
 -13   3   1     1486.55     1462.83     18.52 o
 -11   3   1      589.13      558.81     15.02 o
  -9   3   1    10592.44     9875.63    100.92 o
  -7   3   1       16.28       30.80      1.91 o
  -5   3   1     3129.12     3102.91     35.02 o
  -3   3   1     7494.43     7734.16     85.44 o
  -1   3   1      822.96      735.24     10.43 o
   1   3   1     1750.07     1800.70     17.04 o
   3   3   1      804.88      975.64      9.96 o
   5   3   1       70.33      121.50      3.61 o
   7   3   1      175.16      201.23      4.05 o
   9   3   1      376.83      385.00      6.44 o
  11   3   1     4189.50     4092.47     48.38 o
  13   3   1      245.74      247.79      7.77 o
  15   3   1      119.14       95.70      6.51 o
 -16   4   1      136.17      126.85      7.70 o
 -14   4   1       62.18       69.12      4.35 o
 -12   4   1       25.05       23.39      2.74 o
 -10   4   1     1042.80     1098.15     14.41 o
  -8   4   1       58.61       81.16      4.70 o
  -6   4   1     1963.99     2003.54     20.88 o
  -4   4   1     2824.80     2977.31     29.69 o
  -2   4   1       30.18       18.29      1.58 o
   0   4   1       38.61       36.79      1.88 o
   2   4   1       58.37       70.99      2.24 o
   4   4   1        3.43        9.60      1.38 o
   6   4   1      797.86      875.00     11.40 o
   8   4   1      258.32      253.06      5.23 o
  10   4   1        2.11        2.09      1.67 o
  12   4   1       23.82       31.01      4.19 o
  14   4   1        4.19        5.94      4.53 o
 -15   5   1      195.36      194.54      9.07 o
 -13   5   1      796.93      831.26     13.04 o
 -11   5   1      372.38      389.08      8.37 o
  -9   5   1     1436.61     1530.53     19.07 o
  -7   5   1      332.94      319.94      5.69 o
  -5   5   1      640.70      704.04     10.74 o
  -3   5   1     1214.35     1263.45     15.46 o
  -1   5   1        3.33        2.99      1.29 o
   1   5   1      148.58      189.26      4.06 o
   3   5   1       21.35       10.49      1.62 o
   5   5   1     2043.80     2103.09     22.19 o
   7   5   1     2494.44     2555.13     57.02 o
   9   5   1       91.39       76.32      3.66 o
  11   5   1      318.53      309.92      8.78 o
  13   5   1      246.89      241.51     12.05 o
 -12   6   1       35.68       50.89      4.18 o
 -10   6   1     2266.01     2336.72     27.95 o
  -8   6   1     1477.60     1380.42     16.41 o
  -6   6   1        4.30        6.64      2.09 o
  -4   6   1     6681.37     6423.81     67.45 o
  -2   6   1       10.83       10.90      1.94 o
   0   6   1     2596.06     2641.39     27.81 o
   2   6   1        8.73       14.52      2.36 o
   4   6   1     2014.80     1975.87     23.17 o
   6   6   1     5311.54     5374.50     53.01 o
   8   6   1      299.32      334.65      7.29 o
  10   6   1      191.21      152.70      7.52 o
  12   6   1     1391.89     1381.20     22.11 o
 -11   7   1      190.74      182.84      7.85 o
  -9   7   1      266.39      225.43      7.35 o
  -7   7   1        1.81        1.28      2.52 o
  -5   7   1      194.49      212.23      6.13 o
  -3   7   1     1078.10     1100.11     14.23 o
  -1   7   1      177.87      163.98      5.14 o
   1   7   1     1711.19     1742.09     21.84 o
   3   7   1       67.28       68.92      4.37 o
   5   7   1     1216.83     1166.65     17.54 o
   7   7   1      358.89      404.25      8.65 o
   9   7   1       22.39       31.06      5.07 o
  -8   8   1      586.96      626.57     11.79 o
  -6   8   1      145.13      143.01      6.58 o
  -4   8   1      339.21      337.12      7.87 o
  -2   8   1       60.18       59.72      4.49 o
   0   8   1     1409.63     1396.42     19.25 o
   2   8   1       76.85       83.72      7.46 o
   4   8   1      302.78      277.16     11.45 o
   6   8   1       49.08       59.55      4.98 o
   8   8   1      128.64      121.35      8.50 o
  -5   9   1       30.70       28.97      7.17 o
  -3   9   1      894.67      821.80     14.80 o
  -1   9   1      103.16       96.94      6.46 o
   1   9   1      773.52      725.40     17.68 o
   3   9   1      591.76      597.48     13.98 o
 -18   0   2     2024.25     2033.41     36.47 o
 -16   0   2       42.37       59.94      7.28 o
 -14   0   2     9874.76     9522.43    170.98 o
 -12   0   2       14.70        5.35      3.06 o
 -10   0   2     2953.97     2921.57     55.03 o
  -8   0   2     7536.82     6998.05    123.92 o
  -6   0   2     4800.78     4659.39     82.94 o
   0   0   2      213.14      315.86      4.87 o
   4   0   2      188.30      197.00      4.30 o
   6   0   2        7.60       24.78      3.10 o
   8   0   2      308.43      316.05      7.26 o
  10   0   2      128.91      133.22      5.34 o
  12   0   2    12580.44    12090.15    174.49 o
  14   0   2        4.12        8.88      3.98 o
 -17   1   2      197.07      207.96      8.31 o
 -15   1   2      460.82      478.67     11.22 o
 -13   1   2     2564.74     2516.08     81.21 o
 -11   1   2       17.12       15.53      3.78 o
  -9   1   2      159.82      204.77      5.09 o
  -7   1   2     1062.24     1024.94     14.75 o
  -5   1   2      210.50      271.94      4.85 o
  -1   1   2       12.87       10.47      0.72 o
   3   1   2     2123.10     1973.64     22.76 o
   5   1   2       92.85      114.59      2.34 o
   7   1   2      315.10      335.39      5.13 o
   9   1   2        0.27       -0.21      1.86 o
  11   1   2      291.98      291.03      5.76 o
  13   1   2     1580.28     1583.53     19.49 o
  15   1   2        7.25        7.34      2.66 o
 -18   2   2        4.75        9.26      4.30 o
 -16   2   2       14.56       14.64      3.47 o
 -14   2   2     1239.15     1238.65     17.84 o
 -12   2   2        0.30        4.08      1.87 o
 -10   2   2     1308.95     1434.10     18.62 o
  -8   2   2     4663.92     4733.37    106.16 o
  -6   2   2      580.86      632.62      8.82 o
  -4   2   2     7447.63     7094.59    169.05 o
  -2   2   2      638.69      692.85      9.64 o
   0   2   2       18.03       25.21      1.34 o
   2   2   2     6667.29     6441.91     82.25 o
   4   2   2       13.69       17.12      1.96 o
   6   2   2        1.04        5.01      1.14 o
   8   2   2      424.71      467.68      5.98 o
  10   2   2      124.69      126.23      3.82 o
  12   2   2        8.61        7.55      1.46 o
  14   2   2        0.48        3.65      3.63 o
 -17   3   2      227.42      214.96      7.80 o
 -15   3   2       10.61        6.86      3.51 o
 -13   3   2      471.04      507.21      8.79 o
 -11   3   2       13.50       14.50      1.98 o
  -9   3   2     4379.52     4481.65     51.85 o
  -7   3   2     1334.81     1385.02     17.68 o
  -5   3   2      211.73      166.36      3.13 o
  -3   3   2     2057.68     2007.22     21.76 o
  -1   3   2     2529.63     2583.92     30.09 o
   1   3   2     2642.24     3111.02     30.36 o
   3   3   2     2146.13     2283.87     21.24 o
   5   3   2      108.63      140.07      3.03 o
   7   3   2     4622.15     4674.44     90.05 o
   9   3   2        1.35        2.96      2.05 o
  11   3   2      601.41      576.22     17.88 o
  13   3   2       44.72       39.86      4.17 o
 -16   4   2      251.83      258.08     11.41 o
 -14   4   2     1489.81     1501.68     19.61 o
 -12   4   2      296.63      314.40      6.82 o
 -10   4   2      429.72      456.35     11.19 o
  -8   4   2     7389.75     7059.54     73.22 o
  -6   4   2      456.32      462.94      6.55 o
  -4   4   2     4218.90     4195.72     44.08 o
  -2   4   2       22.07       11.56      1.44 o
   0   4   2      155.87      150.58      3.99 o
   2   4   2    12900.57    12004.75    121.83 o
   4   4   2       39.99       35.97      1.84 o
   6   4   2    12565.55    11392.84    127.35 o
   8   4   2     2042.47     2176.27     27.74 o
  10   4   2      340.41      336.44      8.04 o
  12   4   2     1042.47     1003.66     18.79 o
 -15   5   2       17.45       17.21      3.97 o
 -13   5   2      293.83      295.61      7.53 o
 -11   5   2      555.31      540.26      9.43 o
  -9   5   2      482.82      496.22     12.27 o
  -7   5   2     2197.29     2157.97     22.96 o
  -5   5   2      338.23      351.64      6.27 o
  -3   5   2     1637.16     1571.84     20.39 o
  -1   5   2     1488.77     1516.90     16.78 o
   1   5   2     1106.64     1132.58     14.25 o
   3   5   2      348.96      414.66      6.58 o
   5   5   2      428.29      448.38      7.43 o
   7   5   2     1681.57     1760.31     23.57 o
   9   5   2        2.53        4.97      3.04 o
  11   5   2       13.19       18.50      4.92 o
 -14   6   2        7.15       10.35      4.50 o
 -12   6   2      176.68      191.90      6.88 o
 -10   6   2      485.39      456.95      9.01 o
  -8   6   2       72.28       48.27      2.95 o
  -6   6   2      156.44      133.16      4.57 o
  -4   6   2      132.43      132.57      4.48 o
  -2   6   2     2701.47     2743.62     28.77 o
   0   6   2     3682.47     3629.95     50.83 o
   2   6   2      776.19      802.10     12.53 o
   4   6   2      761.53      689.54     10.53 o
   6   6   2      424.08      495.02      8.72 o
   8   6   2      138.01      120.42      8.38 o
  10   6   2      131.68      137.09      7.05 o
 -11   7   2        5.90        8.79      3.98 o
  -9   7   2      561.92      580.48     10.39 o
  -7   7   2      212.03      229.67      6.57 o
  -5   7   2      266.69      261.34      8.36 o
  -3   7   2     1466.11     1524.68     18.23 o
  -1   7   2       70.77       64.98      3.64 o
   1   7   2     2083.76     2127.92     23.84 o
   3   7   2       33.29       39.28      3.55 o
   5   7   2       33.03       21.67      3.20 o
   7   7   2     1043.11     1044.63     17.57 o
   9   7   2      858.60      835.61     16.24 o
 -10   8   2      922.21      866.48     16.95 o
  -8   8   2     1378.81     1346.38     19.00 o
  -6   8   2       13.97       13.54      3.73 o
  -4   8   2     1410.87     1392.38     17.88 o
  -2   8   2     1556.18     1540.88     19.23 o
   0   8   2     1273.17     1268.08     17.93 o
   2   8   2      920.62      903.25     14.28 o
   4   8   2       61.92       50.06      6.08 o
   6   8   2      219.61      223.57      8.34 o
  -5   9   2       28.08       26.55      4.62 o
  -3   9   2      484.10      461.87     11.38 o
  -1   9   2      162.65      154.27      7.96 o
   1   9   2       86.13       76.06      5.78 o
   3   9   2       17.58       15.18      4.81 o
 -17   1   3       41.12       37.69      4.98 o
 -15   1   3       38.14       33.73      3.99 o
 -13   1   3      923.90      942.56     15.85 o
 -11   1   3     1756.60     1836.50     26.02 o
  -9   1   3       10.29       19.35      1.92 o
  -5   1   3     1902.73     2112.28     24.35 o
  -1   1   3      176.94      184.60      2.55 o
   1   1   3      499.36      707.43      7.25 o
   3   1   3      820.43     1013.71     11.39 o
   5   1   3       64.46       69.42      2.01 o
   7   1   3       76.99       94.09      2.58 o
   9   1   3      412.92      427.63      6.60 o
  11   1   3       27.31       31.78      2.40 o
  13   1   3     2573.91     2553.94     32.08 o
 -18   2   3      753.27      723.79     12.89 o
 -16   2   3      115.74      114.18      5.90 o
 -14   2   3     1882.55     1908.79     25.10 o
 -12   2   3     6350.84     6210.66    125.84 o
 -10   2   3     1479.56     1516.69     19.48 o
  -8   2   3     8863.84     8030.33     89.65 o
  -6   2   3        6.24        2.31      0.89 o
  -4   2   3    11136.42     8725.75    215.23 o
   0   2   3     1772.03     1906.88     18.81 o
   2   2   3     3959.43     3564.43     36.97 o
   4   2   3     2637.10     2617.67     30.54 o
   6   2   3     1083.30     1086.02     14.35 o
   8   2   3     4988.16     5051.21     60.00 o
  10   2   3       85.81       84.01      4.37 o
  12   2   3     2315.06     2299.55     29.69 o
  14   2   3     1446.66     1453.35     21.52 o
 -17   3   3     1074.99     1055.77     15.95 o
 -15   3   3      158.81      166.00      5.81 o
 -13   3   3     3664.14     3545.82     42.85 o
 -11   3   3      116.68      120.54      4.33 o
  -9   3   3     1947.42     2036.94     25.21 o
  -7   3   3     1171.65     1492.36     18.82 o
  -5   3   3      460.62      508.46      6.96 o
  -3   3   3      733.86      758.82     11.49 o
  -1   3   3     3532.66     3317.82     34.77 o
   1   3   3      331.15      433.30      5.65 o
   3   3   3    21716.87    20283.24    498.45 o
   5   3   3      486.55      475.99      7.80 o
   7   3   3     4104.88     4129.69     48.25 o
   9   3   3      261.85      262.14      6.47 o
  11   3   3       30.33       25.71      5.61 o
  13   3   3       54.25       45.24      4.92 o
 -16   4   3       78.87       79.76      5.13 o
 -14   4   3       55.43       62.02      3.95 o
 -12   4   3      840.11      785.87     11.73 o
 -10   4   3      743.76      766.96     11.01 o
  -8   4   3     1879.84     2112.45     22.15 o
  -6   4   3      581.45      647.47      8.30 o
  -4   4   3      327.67      325.37      5.47 o
  -2   4   3      413.52      386.54      5.70 o
   0   4   3      824.16      826.63     17.85 o
   2   4   3     1161.17     1122.18     12.67 o
   4   4   3      237.34      259.22      4.70 o
   6   4   3     1830.75     1740.10     22.54 o
   8   4   3      184.03      187.50      5.74 o
  10   4   3        0.01        2.29      2.90 o
  12   4   3       93.37       98.75      6.95 o
 -15   5   3        1.48       -3.59      3.59 o
 -13   5   3      807.78      896.75     13.71 o
 -11   5   3       86.39       85.29      4.33 o
  -9   5   3     1236.38     1221.33     35.86 o
  -7   5   3      653.78      712.10      9.52 o
  -5   5   3      505.11      505.01      7.97 o
  -3   5   3      374.46      449.87      6.85 o
  -1   5   3     3744.61     3822.27     41.02 o
   1   5   3       17.58       18.41      1.97 o
   3   5   3     3809.51     3898.30     38.95 o
   5   5   3       59.96       83.08      4.41 o
   7   5   3     1537.87     1503.61     20.83 o
   9   5   3     1578.90     1588.24     22.36 o
  11   5   3       16.43       27.89      5.63 o
 -14   6   3      152.38      157.41      7.33 o
 -12   6   3      631.32      648.99     11.48 o
 -10   6   3       15.25       15.14      2.96 o
  -8   6   3     3133.24     3238.34     36.23 o
  -6   6   3      712.17      668.92     10.33 o
  -4   6   3      562.60      563.77      9.29 o
  -2   6   3     4285.10     4312.06     43.23 o
   0   6   3      474.52      457.80      7.98 o
   2   6   3     5419.96     5496.55     64.02 o
   4   6   3      327.49      386.47      7.38 o
   6   6   3      398.70      350.99      8.71 o
   8   6   3     2523.28     2576.65     33.91 o
  10   6   3      260.50      257.95     14.60 o
 -13   7   3       80.45       91.26      9.53 o
 -11   7   3        3.19        4.31      3.76 o
  -9   7   3      117.46      126.51      5.78 o
  -7   7   3     2887.59     2680.30     62.57 o
  -5   7   3        3.20        6.44      2.43 o
  -3   7   3     1370.78     1409.02     17.21 o
  -1   7   3       84.05       92.88      4.55 o
   1   7   3      112.76      126.28      5.21 o
   3   7   3       54.16       70.85      4.55 o
   5   7   3       58.72       65.37      4.46 o
   7   7   3       38.15       35.87      4.84 o
 -10   8   3       76.43       77.54      6.12 o
  -8   8   3       27.52       28.84      4.08 o
  -6   8   3        1.59        5.19      3.20 o
  -4   8   3     1225.31     1227.22     16.40 o
  -2   8   3      142.21      146.63      6.08 o
   0   8   3      155.52      148.27      6.25 o
   2   8   3     1021.13      976.35     15.05 o
   4   8   3      246.83      241.00      8.36 o
   6   8   3      144.29      123.43      6.41 o
  -5   9   3      149.21      170.02      8.14 o
  -3   9   3      769.46      751.46     13.15 o
  -1   9   3      296.30      260.22      9.42 o
   1   9   3      305.84      280.31     10.49 o
 -18   0   4      251.79      212.63     15.23 o
 -16   0   4       97.11      125.91     18.88 o
 -14   0   4      614.48      685.30     18.17 o
 -12   0   4    10766.53     9723.90    172.62 o
 -10   0   4     1214.35     1291.68     26.54 o
  -8   0   4       14.81      103.82      5.56 o
  -4   0   4     1139.09     1152.24     23.37 o
   4   0   4       35.68       71.80      2.78 o
   6   0   4      548.13      556.83     10.25 o
   8   0   4     1961.91     1967.27     38.98 o
  10   0   4      722.20      709.01     13.92 o
  12   0   4       95.11       89.39      6.07 o
 -19   1   4       17.60       15.57      5.68 o
 -17   1   4     1532.10     1430.11     23.73 o
 -15   1   4       60.14       64.95      5.90 o
 -13   1   4     3178.26     3287.56     44.40 o
 -11   1   4     3060.36     3099.37     44.28 o
  -9   1   4        2.19        2.34      1.25 o
  -7   1   4     4384.40     4722.15     59.46 o
  -5   1   4     3907.71     3465.99     38.90 o
  -3   1   4      475.00      543.94      6.22 o
   1   1   4      135.44      122.60      1.87 o
   3   1   4      905.25      940.23     10.68 o
   5   1   4      592.61      631.65      7.75 o
   7   1   4       49.47       45.24      1.96 o
   9   1   4     1497.27     1531.54     29.32 o
  11   1   4       30.28       38.59      3.77 o
  13   1   4      514.27      506.50     10.59 o
 -18   2   4      216.55      215.24      8.44 o
 -16   2   4      818.70      787.18     13.52 o
 -14   2   4       49.50       65.49      4.04 o
 -12   2   4     1088.49     1012.76     14.48 o
 -10   2   4     1849.89     1926.12     24.61 o
  -8   2   4     3874.04     3956.48     45.39 o
  -6   2   4    13707.55    12296.30    303.28 o
  -4   2   4        2.97       -0.82      0.82 o
  -2   2   4     4454.17     4551.90     81.51 o
   0   2   4     1036.56     1208.56     13.47 o
   2   2   4        0.22        2.92      2.33 o
   4   2   4       11.64       32.45      2.01 o
   6   2   4      765.85      816.41     11.45 o
   8   2   4      490.14      472.31      8.22 o
  10   2   4       78.49       81.87      4.47 o
  12   2   4        6.88        3.59      3.26 o
 -17   3   4      873.88      940.86     14.67 o
 -15   3   4       94.30      108.82      5.54 o
 -13   3   4       35.78       43.76      3.79 o
 -11   3   4     3380.58     3560.23     42.30 o
  -9   3   4       16.81       18.83      1.92 o
  -7   3   4    12523.78    11202.61    158.89 o
  -5   3   4     3383.60     3371.52     38.89 o
  -3   3   4     1164.18     1347.71     15.35 o
  -1   3   4      464.14      420.20      5.53 o
   1   3   4     1392.76     1392.06     14.61 o
   3   3   4     1562.67     1515.62     17.51 o
   5   3   4     1204.35     1235.44     16.24 o
   7   3   4      791.70      780.74     11.74 o
   9   3   4     1501.03     1538.81     20.74 o
  11   3   4      116.70      129.14      6.19 o
 -16   4   4     1626.42     1672.07     21.98 o
 -14   4   4        4.87       11.43      2.79 o
 -12   4   4     3187.82     3252.50     39.73 o
 -10   4   4       54.83       58.47      3.48 o
  -8   4   4     4940.15     5013.96     52.71 o
  -6   4   4     1503.73     1425.82     16.80 o
  -4   4   4     2690.94     2794.68     35.05 o
  -2   4   4     1787.34     1833.68     22.73 o
   0   4   4      641.76      643.49      8.14 o
   2   4   4      278.01      264.83      4.56 o
   4   4   4     9836.92     9555.73     98.04 o
   6   4   4        7.48        7.37      2.08 o
   8   4   4     4224.06     4177.51     49.69 o
  10   4   4      150.44      172.79      6.73 o
  12   4   4      121.72      114.92      6.60 o
 -15   5   4       29.06       26.53      3.99 o
 -13   5   4       95.60      102.39      5.09 o
 -11   5   4     1470.68     1393.25     18.06 o
  -9   5   4       90.36       82.79      4.37 o
  -7   5   4     1907.27     1898.10     22.20 o
  -5   5   4      527.00      552.90      8.54 o
  -3   5   4      475.82      502.24      7.39 o
  -1   5   4      701.08      743.07     10.34 o
   1   5   4       75.81       82.03      3.39 o
   3   5   4      410.18      406.13      6.51 o
   5   5   4     1498.71     1636.89     22.16 o
   7   5   4        6.40        4.98      2.83 o
   9   5   4     1035.42     1105.91     19.75 o
  11   5   4      114.35      107.68      7.39 o
 -14   6   4      789.35      822.90     14.05 o
 -12   6   4       76.47       81.91      4.80 o
 -10   6   4      812.27      804.42     12.50 o
  -8   6   4      480.48      437.72      8.16 o
  -6   6   4      599.06      564.95      9.31 o
  -4   6   4       38.51       38.30      2.73 o
  -2   6   4       25.32       34.06      2.62 o
   0   6   4     1015.37     1050.03     14.14 o
   2   6   4     1146.56     1169.79     15.36 o
   4   6   4      564.00      496.70      8.47 o
   6   6   4       49.03       38.33      3.97 o
   8   6   4       95.95       92.36      5.67 o
 -13   7   4      140.09      134.73      7.23 o
 -11   7   4      770.05      795.89     14.77 o
  -9   7   4      125.78      117.88      6.20 o
  -7   7   4     2532.95     2645.21     31.05 o
  -5   7   4      771.39      763.70     11.25 o
  -3   7   4     1353.04     1388.12     17.05 o
  -1   7   4     1381.62     1456.03     17.69 o
   1   7   4        0.03        0.77      3.68 o
   3   7   4      832.77      822.54     13.57 o
   5   7   4      358.01      355.19      7.85 o
   7   7   4      295.93      311.36     10.39 o
 -10   8   4       20.19       21.45      5.40 o
  -8   8   4      166.40      157.07      6.76 o
  -6   8   4     2461.63     2491.99     28.22 o
  -4   8   4       29.53       33.95      3.79 o
  -2   8   4     1489.41     1482.39     18.75 o
   0   8   4      647.82      654.34     11.12 o
   2   8   4      947.18      926.41     15.83 o
   4   8   4     1151.17     1206.62     18.94 o
  -5   9   4      140.32      139.99     10.10 o
  -3   9   4       44.95       42.31      4.97 o
  -1   9   4      342.66      334.18     10.28 o
 -19   1   5        0.52       -6.03      6.03 o
 -17   1   5     1431.83     1380.85     22.95 o
 -15   1   5     1698.71     1857.62     27.73 o
 -13   1   5      143.17      147.22      5.39 o
 -11   1   5    10383.14     9509.38    118.94 o
  -9   1   5     3260.91     3348.13     43.34 o
  -7   1   5        0.93        5.07      1.33 o
  -5   1   5     1926.52     1835.22     21.11 o
  -3   1   5     2623.79     2615.07     29.37 o
  -1   1   5      135.86      114.25      2.51 o
   1   1   5     1281.82     1153.23     11.50 o
   3   1   5       37.69       33.54      1.73 o
   5   1   5     3966.25     3878.73     44.21 o
   7   1   5      217.66      207.29      4.63 o
   9   1   5     3257.66     3256.90     38.77 o
  11   1   5      357.60      345.20      7.77 o
 -18   2   5      939.31      944.00     16.06 o
 -16   2   5     1611.77     1602.70     22.38 o
 -14   2   5      230.11      223.68     11.01 o
 -12   2   5     1061.09     1096.45     20.41 o
 -10   2   5     5455.83     5177.19    116.08 o
  -8   2   5      135.44      139.73      3.45 o
  -6   2   5     3216.87     2898.42     30.45 o
  -4   2   5        5.33       33.30      1.45 o
  -2   2   5     5532.69     4704.14     48.13 o
   0   2   5    10207.29     8993.37    204.24 o
   2   2   5     2847.80     2908.39     30.68 o
   4   2   5     4364.59     4190.57     95.84 o
   6   2   5        3.89        8.00      1.50 o
   8   2   5      837.64      833.46     12.25 o
  10   2   5     2021.60     1998.37     25.73 o
  12   2   5       59.34       47.12      4.23 o
 -19   3   5       69.47       65.23      5.38 o
 -17   3   5       74.34       63.89      4.67 o
 -15   3   5      976.50      968.11     15.24 o
 -13   3   5      180.98      181.80      5.55 o
 -11   3   5     4010.35     3895.96     45.90 o
  -9   3   5       15.13       30.95      2.24 o
  -7   3   5      374.02      373.69      5.82 o
  -5   3   5      230.23      176.56      3.88 o
  -3   3   5      416.77      388.80      6.33 o
  -1   3   5    11707.41    10491.41    307.83 o
   1   3   5     1412.33     1417.24     14.87 o
   3   3   5      177.09      213.34      4.64 o
   5   3   5      461.16      561.03     10.23 o
   7   3   5      664.87      673.49     10.57 o
   9   3   5      579.07      566.18     18.44 o
  11   3   5       58.60       57.85      6.17 o
 -18   4   5        7.10       10.15      4.48 o
 -16   4   5      348.79      415.18      9.28 o
 -14   4   5       37.31       40.41      3.67 o
 -12   4   5     1120.74     1198.87     17.21 o
 -10   4   5      610.60      587.58      9.91 o
  -8   4   5       64.74       79.26      3.12 o
  -6   4   5      185.93      197.84      8.87 o
  -4   4   5      679.47      696.77      8.75 o
  -2   4   5      357.73      435.26      6.64 o
   0   4   5     1334.79     1527.21     16.41 o
   2   4   5      231.60      206.26      3.92 o
   4   4   5     1394.13     1397.55     17.17 o
   6   4   5       25.54       28.53      2.82 o
   8   4   5      632.64      586.01     10.89 o
  10   4   5       10.19       11.51      8.49 o
 -17   5   5       84.46       94.21      6.10 o
 -15   5   5     1430.04     1531.80     21.84 o
 -13   5   5        0.05       -2.05      2.71 o
 -11   5   5      558.45      650.22     10.53 o
  -9   5   5      670.25      669.89      9.41 o
  -7   5   5     1643.97     1750.64     20.81 o
  -5   5   5    10648.08    10059.90     95.53 o
  -3   5   5      127.38      124.82      3.66 o
  -1   5   5     2767.64     2884.82     31.81 o
   1   5   5      852.20      912.32     12.89 o
   3   5   5     1224.29     1311.62     15.08 o
   5   5   5     1354.79     1322.87     21.34 o
   7   5   5       26.80       28.58      3.62 o
   9   5   5        1.32        1.80      4.00 o
 -16   6   5     1413.06     1477.11     41.06 o
 -14   6   5       60.04       55.41      4.66 o
 -12   6   5      521.22      546.73     10.33 o
 -10   6   5      414.67      358.68      7.68 o
  -8   6   5     1345.74     1299.95     25.77 o
  -6   6   5     5825.28     5800.97     61.72 o
  -4   6   5       18.39       20.90      2.29 o
  -2   6   5      666.07      653.38      9.47 o
   0   6   5      780.82      809.50     12.42 o
   2   6   5        0.34        0.41      1.97 o
   4   6   5     1545.89     1536.05     21.74 o
   6   6   5      474.91      478.68     10.67 o
   8   6   5       52.13       34.26      5.03 o
 -13   7   5       67.15       59.11      5.39 o
 -11   7   5      272.39      265.33      8.97 o
  -9   7   5      116.50      132.48      6.10 o
  -7   7   5       86.87       87.85      4.47 o
  -5   7   5      877.57      900.32     12.60 o
  -3   7   5      148.77      148.93      5.35 o
  -1   7   5      153.28      155.69      5.39 o
   1   7   5        0.62       -2.47      2.47 o
   3   7   5      100.52       93.72      6.34 o
   5   7   5      819.40      874.51     17.56 o
 -10   8   5       12.48       23.85      4.61 o
  -8   8   5      374.16      375.81      8.96 o
  -6   8   5      171.59      173.36      6.67 o
  -4   8   5      369.38      377.90      8.70 o
  -2   8   5     1595.77     1527.48     19.26 o
   0   8   5       15.26       19.32      4.05 o
   2   8   5       74.77       99.14      8.07 o
   4   8   5        2.32        6.65      4.04 o
  -5   9   5     1311.39     1226.12     17.88 o
  -3   9   5       10.76       -1.03      4.56 o
 -20   0   6      998.38      953.88     57.48 o
 -18   0   6        0.18        3.95      5.45 o
 -16   0   6     6448.36     6169.45    113.78 o
 -14   0   6     3451.46     3842.79     72.45 o
 -12   0   6     1453.82     1492.81     48.73 o
 -10   0   6     6793.05     6489.74    115.47 o
  -8   0   6      337.76      436.82     17.35 o
  -6   0   6      379.23      560.25     11.12 o
  -4   0   6     2944.75     3414.98     86.86 o
  -2   0   6     3360.57     3307.13     83.90 o
   0   0   6     7617.34     6820.31    168.75 o
   2   0   6       44.31       35.81      3.16 o
   4   0   6      981.79     1005.57     26.04 o
   6   0   6     2895.57     2924.67     43.68 o
   8   0   6        0.00       -0.30      2.20 o
  10   0   6     4904.13     4818.01     71.57 o
 -19   1   6      900.83      929.36     18.38 o
 -17   1   6      229.48      251.67      8.64 o
 -15   1   6     5631.23     5401.65    103.43 o
 -13   1   6       80.89      115.63      4.83 o
 -11   1   6      369.94      326.64      6.90 o
  -9   1   6     6065.25     5639.73     84.58 o
  -7   1   6      797.95      880.30     11.17 o
  -5   1   6     2232.35     2190.07     27.61 o
  -3   1   6       17.83        6.72      0.86 o
  -1   1   6     4080.88     3844.99     48.36 o
   1   1   6     6921.21     6592.05     94.85 o
   3   1   6        2.06        1.65      0.75 o
   5   1   6       86.21       93.98      3.33 o
   7   1   6      345.94      385.48      6.56 o
   9   1   6       65.99       70.87      3.60 o
  11   1   6     2347.47     2296.80     28.90 o
 -20   2   6        0.59        6.57      5.01 o
 -18   2   6       90.51       82.11      5.43 o
 -16   2   6      130.97      121.05      5.55 o
 -14   2   6     1469.43     1529.50     20.68 o
 -12   2   6        5.46        8.03      1.88 o
 -10   2   6     3099.09     3380.24     39.54 o
  -8   2   6      543.76      584.63      8.48 o
  -6   2   6     2043.23     2058.91     24.29 o
  -4   2   6     7592.49     7580.28    104.50 o
  -2   2   6       60.58       59.39      1.81 o
   0   2   6    11563.83    10903.29    319.42 o
   2   2   6        0.38        5.42      0.99 o
   4   2   6       82.89       76.61      2.65 o
   6   2   6     2883.39     2882.29     38.51 o
   8   2   6       20.59       20.52      2.01 o
  10   2   6      287.04      251.80      6.26 o
 -19   3   6      531.64      505.38     13.06 o
 -17   3   6      188.52      205.06      7.49 o
 -15   3   6     1409.58     1536.92     25.81 o
 -13   3   6      681.68      686.42     11.31 o
 -11   3   6     1228.80     1322.89     17.77 o
  -9   3   6     6983.71     6827.19     77.09 o
  -7   3   6        2.23        4.72      1.29 o
  -5   3   6     4684.29     4370.58     60.58 o
  -3   3   6     1963.80     2009.60     24.19 o
  -1   3   6       37.45       52.26      3.31 o
   1   3   6     3275.94     3337.93     32.55 o
   3   3   6        5.68        4.20      1.36 o
   5   3   6     5209.78     5125.80     58.89 o
   7   3   6      781.82      780.97     12.13 o
   9   3   6      183.34      182.01      6.43 o
 -18   4   6      269.38      265.49      8.93 o
 -16   4   6      126.75      129.61      6.59 o
 -14   4   6       15.89        7.52      2.87 o
 -12   4   6       11.29        8.86      2.44 o
 -10   4   6     1909.53     2007.38     25.50 o
  -8   4   6       31.70       42.64      2.72 o
  -6   4   6     3792.37     3767.12     41.33 o
  -4   4   6     5821.30     5462.26     65.62 o
  -2   4   6       66.80       71.07      3.24 o
   0   4   6     5872.31     5684.36     54.70 o
   2   4   6       19.04       23.39      2.42 o
   4   4   6     1944.24     1948.16     24.80 o
   6   4   6      424.66      468.15      8.98 o
   8   4   6      225.73      229.17      7.27 o
  10   4   6      250.08      246.70      8.75 o
 -17   5   6       38.38       43.70      4.98 o
 -15   5   6      146.50      149.33      6.69 o
 -13   5   6       40.71       47.23      4.21 o
 -11   5   6      174.35      190.03      6.02 o
  -9   5   6     2868.57     2705.55     33.48 o
  -7   5   6     2344.44     2272.01     26.07 o
  -5   5   6     3525.27     3603.99     36.33 o
  -3   5   6      349.26      325.78      5.72 o
  -1   5   6      239.46      246.95      5.30 o
   1   5   6     1083.96     1209.93     14.11 o
   3   5   6      224.14      194.38      5.44 o
   5   5   6      462.26      483.27      9.63 o
   7   5   6        5.16        4.77      3.38 o
   9   5   6       10.38       14.94      4.61 o
 -16   6   6        7.16       12.19      4.87 o
 -14   6   6        2.59       13.08      3.82 o
 -12   6   6      362.70      377.25      8.61 o
 -10   6   6      395.99      357.77      7.82 o
  -8   6   6       39.38       40.70      3.14 o
  -6   6   6       58.32       59.64      3.84 o
  -4   6   6     1739.89     1796.02     20.18 o
  -2   6   6     1250.72     1218.33     14.81 o
   0   6   6      464.50      449.06      9.32 o
   2   6   6      525.12      483.84      7.87 o
   4   6   6      102.67      117.01      6.04 o
   6   6   6      150.98      177.85      7.84 o
 -13   7   6       68.81       82.53      6.32 o
 -11   7   6     1396.35     1400.62     21.43 o
  -9   7   6      216.11      232.80      7.16 o
  -7   7   6        2.53        6.94      3.71 o
  -5   7   6     3428.89     3437.36     36.13 o
  -3   7   6     2859.48     2902.58     33.74 o
  -1   7   6     1348.92     1281.39     16.10 o
   1   7   6     1149.86     1159.91     16.11 o
   3   7   6      134.75      143.78      7.10 o
   5   7   6      773.55      747.22     14.79 o
 -10   8   6     1620.91     1558.75     20.43 o
  -8   8   6      128.48      147.03      6.85 o
  -6   8   6      610.79      575.38     10.68 o
  -4   8   6     1123.16     1103.39     15.46 o
  -2   8   6      132.39      138.55      7.12 o
   0   8   6      183.89      184.70      7.30 o
   2   8   6       14.89       19.12      4.28 o
 -19   1   7      673.99      705.27     15.45 o
 -17   1   7      318.85      299.52      8.95 o
 -15   1   7     1605.50     1576.16     23.90 o
 -13   1   7     8453.66     8272.02    104.44 o
 -11   1   7      230.22      272.33      6.07 o
  -9   1   7     9495.37     8837.57    105.36 o
  -5   1   7     3328.44     3227.15     46.89 o
  -3   1   7      125.13      230.53      3.88 o
  -1   1   7      607.13      663.70      8.59 o
   1   1   7     3026.89     2850.97     32.68 o
   3   1   7     2092.92     2080.90     27.93 o
   5   1   7      261.67      258.93      4.42 o
   7   1   7     2801.78     2686.28     44.71 o
   9   1   7      294.15      285.43      6.05 o
 -20   2   7      320.94      299.36     10.22 o
 -18   2   7      722.96      734.29     13.44 o
 -16   2   7      883.07      915.37     14.55 o
 -14   2   7     5167.92     5154.58     67.10 o
 -12   2   7      125.72      110.20      3.99 o
 -10   2   7      124.31      118.94      3.53 o
  -8   2   7      903.61      883.06     15.02 o
  -6   2   7      550.91      515.22      8.91 o
  -4   2   7     2097.28     2258.97     26.33 o
  -2   2   7     1417.01     1535.03     18.22 o
   0   2   7     1441.91     1465.47     17.53 o
   2   2   7     3535.22     3595.72     37.53 o
   4   2   7      101.18      123.90      4.30 o
   6   2   7     2365.16     2384.60     28.83 o
   8   2   7        3.98        2.48      2.19 o
  10   2   7      201.21      189.83      6.83 o
 -19   3   7      434.88      428.68     11.30 o
 -17   3   7      312.28      322.16      8.79 o
 -15   3   7     1123.17     1070.31     16.23 o
 -13   3   7        1.46        9.67      6.26 o
 -11   3   7       68.23       74.10      3.57 o
  -9   3   7     2269.96     2152.72     26.23 o
  -7   3   7     2322.07     2337.46     33.73 o
  -5   3   7     2412.39     2459.49     26.60 o
  -3   3   7     6121.77     6030.27     67.90 o
  -1   3   7        9.78        8.12      1.19 o
   1   3   7     4758.96     4961.47     51.59 o
   3   3   7       53.43       52.43      2.65 o
   5   3   7      140.51      151.83      4.63 o
   7   3   7       44.65       33.93      5.98 o
   9   3   7        3.31       -0.22      5.43 o
 -18   4   7        2.77       -2.36      4.39 o
 -16   4   7       70.14       53.13      4.40 o
 -14   4   7      377.45      299.04      8.61 o
 -12   4   7      422.45      429.91      8.57 o
 -10   4   7       72.23       89.13      4.65 o
  -8   4   7        9.76        2.92      1.72 o
  -6   4   7        2.97        4.87      1.66 o
  -4   4   7       78.01       60.33      3.90 o
  -2   4   7        1.86        0.44      1.24 o
   0   4   7     1973.77     1917.93     20.07 o
   2   4   7     1009.44     1091.91     13.95 o
   4   4   7      576.88      530.01      8.57 o
   6   4   7       12.00       12.07      2.77 o
   8   4   7      238.74      227.86      8.86 o
 -17   5   7       23.63       22.58      4.53 o
 -15   5   7     1053.49     1103.63     17.66 o
 -13   5   7       83.40       93.60      5.39 o
 -11   5   7     1409.02     1449.73     20.19 o
  -9   5   7     1997.16     2139.15     27.38 o
  -7   5   7      998.93     1010.83     13.62 o
  -5   5   7      565.83      564.59      8.26 o
  -3   5   7    10033.20     8925.05    150.10 o
  -1   5   7      281.23      292.60      5.78 o
   1   5   7     3102.16     2987.39     30.55 o
   3   5   7      192.15      233.01      6.04 o
   5   5   7      787.33      771.38     12.92 o
   7   5   7     1362.85     1424.63     20.73 o
 -16   6   7        0.15       -4.41      4.41 o
 -14   6   7      645.69      671.39     12.35 o
 -12   6   7      159.36      161.10      6.92 o
 -10   6   7     2475.93     2501.96     29.45 o
  -8   6   7     1065.10     1066.33     13.84 o
  -6   6   7      289.41      262.27      9.80 o
  -4   6   7     3159.57     3200.96     33.17 o
  -2   6   7      621.80      633.89     10.03 o
   0   6   7      153.85      145.76      4.87 o
   2   6   7      320.75      346.78      6.63 o
   4   6   7      125.90      130.46      6.53 o
   6   6   7     1254.85     1243.34     19.49 o
 -13   7   7      228.36      220.95     10.09 o
 -11   7   7       30.24       32.41      4.06 o
  -9   7   7     1315.32     1310.24     16.98 o
  -7   7   7       91.81      109.85      5.13 o
  -5   7   7      129.86      124.48      5.40 o
  -3   7   7       67.95       84.06      4.30 o
  -1   7   7        7.31        6.54      2.87 o
   1   7   7       64.74       87.81      6.39 o
   3   7   7       84.77       97.55      6.45 o
 -10   8   7      448.37      439.28     10.37 o
  -8   8   7       15.35       25.72      4.17 o
  -6   8   7      242.74      248.41      7.85 o
  -4   8   7        8.30       11.39      4.60 o
  -2   8   7       73.36       75.59      4.77 o
   0   8   7      124.56      103.57      7.76 o
 -20   0   8        0.29        5.52      6.63 o
 -18   0   8     2083.17     2150.34     45.55 o
 -16   0   8       71.75       60.35     11.01 o
 -14   0   8     5950.74     5842.69    106.24 o
 -12   0   8     1354.52     1461.39     29.64 o
 -10   0   8      281.02      347.16     10.75 o
  -8   0   8      849.26      984.00     18.72 o
  -6   0   8      792.31      913.56     35.27 o
  -4   0   8     3025.34     3134.72     80.78 o
  -2   0   8      419.04      377.97      6.34 o
   0   0   8     2305.96     2399.45     43.73 o
   2   0   8     4366.28     4305.55     67.14 o
   4   0   8      524.15      540.53     12.90 o
   6   0   8      154.04      154.29      6.61 o
   8   0   8      395.89      382.82     21.93 o
 -21   1   8       67.53       70.75      7.32 o
 -19   1   8      258.21      222.87      9.42 o
 -17   1   8      354.50      401.45     12.98 o
 -15   1   8     1856.50     1886.56     27.52 o
 -13   1   8     5527.35     5400.18     69.37 o
 -11   1   8        1.44        0.71      1.42 o
  -9   1   8      894.08     1081.89     13.69 o
  -7   1   8     3613.60     3359.27     37.82 o
  -5   1   8       20.82       37.33      1.87 o
  -3   1   8    17419.77    15083.49    371.48 o
  -1   1   8      134.98      163.05      3.18 o
   1   1   8     3134.05     3170.82     36.39 o
   3   1   8     1760.21     1834.09     25.21 o
   5   1   8       26.92       21.41      3.52 o
   7   1   8      663.45      656.77     14.43 o
   9   1   8        2.57        6.81      4.57 o
 -20   2   8      788.41      766.31     15.02 o
 -18   2   8        1.07        5.14      3.35 o
 -16   2   8      174.45      142.31      5.68 o
 -14   2   8     2605.71     2451.39     67.15 o
 -12   2   8       83.82       80.51      3.59 o
 -10   2   8        1.33        1.75      1.28 o
  -8   2   8      118.79      120.58      3.57 o
  -6   2   8     1268.25     1186.36     13.43 o
  -4   2   8       11.62       21.07      4.93 o
  -2   2   8       30.21       53.02      3.34 o
   0   2   8        2.39        6.95      1.46 o
   2   2   8      762.73      699.67     11.54 o
   4   2   8       25.60       32.51      3.35 o
   6   2   8      296.96      294.58      9.17 o
   8   2   8       12.95       24.18      4.71 o
 -19   3   8     2141.21     2183.95     30.18 o
 -17   3   8      681.36      723.74     13.13 o
 -15   3   8        6.02        4.49      2.60 o
 -13   3   8     2000.81     2181.47     27.62 o
 -11   3   8      512.39      519.71      8.78 o
  -9   3   8     6195.27     6145.04     86.91 o
  -7   3   8     3149.29     3235.84     34.56 o
  -5   3   8     2066.28     2153.29     23.56 o
  -3   3   8     3436.66     3293.84     34.96 o
  -1   3   8      397.27      386.21      5.18 o
   1   3   8     1233.31     1216.05     14.33 o
   3   3   8     2650.35     2630.76     28.76 o
   5   3   8       25.72       25.67      2.19 o
   7   3   8     1584.10     1518.49     20.07 o
 -18   4   8     1203.10     1249.36     25.93 o
 -16   4   8        1.23       -0.44      3.57 o
 -14   4   8      635.52      651.36     11.59 o
 -12   4   8      967.27      972.13     14.57 o
 -10   4   8     1264.29     1268.57     19.55 o
  -8   4   8     6804.19     6557.38     68.23 o
  -6   4   8       17.64       13.41      1.74 o
  -4   4   8      657.20      701.57     10.62 o
  -2   4   8      287.09      310.80      5.37 o
   0   4   8      281.78      253.15      4.39 o
   2   4   8      784.04      780.75     10.77 o
   4   4   8       50.06       57.35      3.84 o
   6   4   8      737.55      745.23     12.12 o
 -17   5   8        3.32        8.81      4.53 o
 -15   5   8        2.06       -0.81      3.48 o
 -13   5   8     1518.50     1481.03     21.01 o
 -11   5   8      182.40      192.56      7.03 o
  -9   5   8     1217.06     1234.46     17.55 o
  -7   5   8      920.97      966.66     14.45 o
  -5   5   8       14.78       12.33      1.94 o
  -3   5   8      497.90      554.94      9.96 o
  -1   5   8       64.59       62.01      3.11 o
   1   5   8      140.39      136.14      4.74 o
   3   5   8      867.05      948.00     16.61 o
   5   5   8      137.21      155.74      8.99 o
 -16   6   8       67.85       74.35      5.71 o
 -14   6   8       66.06       63.50      5.20 o
 -12   6   8      105.89       95.31      5.53 o
 -10   6   8       48.13       54.79      5.42 o
  -8   6   8       59.25       49.82      3.25 o
  -6   6   8      181.60      185.31      5.88 o
  -4   6   8        6.87        9.70      2.20 o
  -2   6   8      281.27      264.68      6.18 o
   0   6   8      227.15      217.23      5.60 o
   2   6   8       28.46       37.71      3.55 o
   4   6   8       75.27       67.10      4.85 o
 -13   7   8     1711.88     1665.30     25.16 o
 -11   7   8       25.99       35.81      4.01 o
  -9   7   8     3786.44     3756.62     39.59 o
  -7   7   8      808.76      800.75     13.00 o
  -5   7   8       71.52       68.46      4.17 o
  -3   7   8      784.08      774.17     11.52 o
  -1   7   8     1119.89     1101.56     17.22 o
   1   7   8      511.39      529.47      9.62 o
 -10   8   8        3.03        2.14      4.46 o
  -8   8   8     1586.24     1587.55     20.38 o
  -6   8   8      252.55      250.13      8.08 o
  -4   8   8      453.61      439.97      9.68 o
  -2   8   8     1739.53     1778.10     21.78 o
 -21   1   9      730.62      713.87     20.13 o
 -19   1   9     1119.32     1072.25     19.50 o
 -17   1   9     2979.70     3146.01     43.65 o
 -15   1   9      235.73      210.72      6.55 o
 -13   1   9     2373.53     2444.80     29.80 o
 -11   1   9       12.19       12.01      1.75 o
  -9   1   9      371.59      352.86      6.32 o
  -7   1   9      312.96      253.69      5.57 o
  -5   1   9      117.85      130.46      5.28 o
  -3   1   9     4093.32     3972.80     45.07 o
  -1   1   9     8868.81     8278.81    102.97 o
   1   1   9      118.02      139.55      3.89 o
   3   1   9     7124.21     6883.64     86.81 o
   5   1   9      193.07      187.93      7.07 o
   7   1   9     1028.61     1026.50     20.14 o
 -20   2   9       81.29       88.97      9.80 o
 -18   2   9      347.56      305.82      8.38 o
 -16   2   9      513.91      589.82     10.72 o
 -14   2   9        3.12       -1.75      2.22 o
 -12   2   9     5685.57     5663.58     64.68 o
 -10   2   9       15.02       13.31      1.82 o
  -8   2   9      508.77      504.60      7.39 o
  -6   2   9      173.42      151.86      3.93 o
  -4   2   9      747.96      723.63     11.50 o
  -2   2   9     4733.99     4828.72     54.68 o
   0   2   9      252.37      282.64      5.02 o
   2   2   9      151.63      154.74      5.02 o
   4   2   9      580.72      608.86     13.14 o
   6   2   9      101.79       98.05      8.00 o
 -19   3   9       85.47       85.66      5.79 o
 -17   3   9      167.17      147.14      6.56 o
 -15   3   9       83.02       83.08      5.28 o
 -13   3   9     3367.97     3071.16    136.24 o
 -11   3   9     3768.40     3775.01     44.22 o
  -9   3   9       17.35       21.15      1.97 o
  -7   3   9     3424.20     3537.14     37.52 o
  -5   3   9       11.71       14.62      2.38 o
  -3   3   9     1637.98     1797.63     21.87 o
  -1   3   9       19.84       31.79      1.71 o
   1   3   9       38.71       45.31      3.36 o
   3   3   9      167.64      206.01      6.50 o
   5   3   9      197.37      211.32      8.56 o
   7   3   9      258.24      253.07     11.19 o
 -18   4   9      523.26      553.85     12.34 o
 -16   4   9      112.83      110.43      6.19 o
 -14   4   9        9.86        5.20      3.52 o
 -12   4   9     2313.17     2243.61     31.99 o
 -10   4   9        0.42        4.53      2.36 o
  -8   4   9      138.94      138.26      4.09 o
  -6   4   9      139.41      151.75      4.97 o
  -4   4   9       38.98       32.85      2.37 o
  -2   4   9        8.44       17.85      1.59 o
   0   4   9      462.82      481.01      7.43 o
   2   4   9      338.75      339.85      6.15 o
   4   4   9        0.01        2.26      2.11 o
   6   4   9      106.24       96.26      4.82 o
 -17   5   9     1949.80     2042.98     28.66 o
 -15   5   9       98.03       86.54      7.50 o
 -13   5   9     1324.98     1484.38     23.72 o
 -11   5   9     1916.67     1964.65     29.63 o
  -9   5   9     2311.84     2341.66     27.18 o
  -7   5   9    10654.40     9976.47    102.69 o
  -5   5   9       10.17       12.10      2.43 o
  -3   5   9     1933.99     1941.08     22.44 o
  -1   5   9       77.65       74.80      3.35 o
   1   5   9      159.69      181.52      6.06 o
   3   5   9      414.53      391.38      7.81 o
   5   5   9       34.60       42.77      3.86 o
 -16   6   9      384.31      366.87     10.38 o
 -14   6   9      392.78      410.50     10.71 o
 -12   6   9      959.98      925.12     15.67 o
 -10   6   9       92.35      100.01      5.24 o
  -8   6   9     1466.93     1463.55     17.65 o
  -6   6   9     1383.89     1454.83     18.74 o
  -4   6   9      209.61      227.66      5.54 o
  -2   6   9      576.60      595.72      9.62 o
   0   6   9      117.09      115.64      4.17 o
   2   6   9      670.59      674.63     11.59 o
 -13   7   9        8.46        7.97      4.86 o
 -11   7   9      133.12      153.04      6.73 o
  -9   7   9        0.96       -0.81      4.01 o
  -7   7   9      330.09      344.30      7.81 o
  -5   7   9      154.56      157.36      5.92 o
  -3   7   9        1.89        2.94      2.98 o
  -1   7   9      548.58      549.02      9.99 o
   1   7   9       15.15       19.00      4.57 o
 -10   8   9      130.23      115.72      7.01 o
  -8   8   9       12.34       21.08      4.36 o
  -6   8   9        6.95       10.50      4.11 o
  -4   8   9        5.18        7.32      4.19 o
 -20   0  10     1929.33     1935.62     42.81 o
 -18   0  10      323.88      281.60     12.10 o
 -16   0  10     2773.19     2860.46     73.31 o
 -14   0  10      584.99      563.76     14.59 o
 -12   0  10     1322.68     1289.75     25.83 o
 -10   0  10        3.02        4.58      2.12 o
  -8   0  10      210.80      215.32      6.53 o
  -6   0  10      465.45      445.81     19.70 o
  -4   0  10      223.16      205.39      5.65 o
  -2   0  10     4382.85     4375.48     77.90 o
   0   0  10     4241.27     4009.14     72.19 o
   2   0  10       26.07       38.87      4.34 o
   4   0  10      824.91      829.40     28.95 o
   6   0  10       38.26       34.12      9.31 o
 -21   1  10     1665.91     1665.43     24.89 o
 -19   1  10       24.88       24.16      3.91 o
 -17   1  10     2915.38     2833.83     35.46 o
 -15   1  10        4.03       17.32      2.48 o
 -13   1  10     1844.91     1838.83     23.08 o
 -11   1  10     3816.30     3749.23     43.00 o
  -9   1  10        7.87        8.94      1.63 o
  -7   1  10      295.63      314.86      6.43 o
  -5   1  10      228.22      218.62      5.46 o
  -3   1  10      558.96      556.66      8.12 o
  -1   1  10     6244.29     6145.88     68.89 o
   1   1  10       10.62       10.93      1.62 o
   3   1  10      211.30      240.44      7.35 o
   5   1  10      523.09      577.19     13.53 o
   7   1  10       56.10       52.03      5.51 o
 -20   2  10      463.63      437.80     11.27 o
 -18   2  10       47.10       44.16      4.00 o
 -16   2  10      252.40      288.35      7.22 o
 -14   2  10       22.22       15.92      2.36 o
 -12   2  10        3.18        1.15      1.51 o
 -10   2  10     3016.06     3125.82     36.48 o
  -8   2  10     1935.36     1982.26     23.19 o
  -6   2  10      251.70      345.12      6.54 o
  -4   2  10      402.33      421.47      7.05 o
  -2   2  10     1080.88     1152.54     17.51 o
   0   2  10     1215.12     1228.17     15.73 o
   2   2  10      398.89      378.23      8.22 o
   4   2  10      706.47      642.16     14.04 o
   6   2  10       30.64       38.20      5.18 o
 -19   3  10      114.56      117.99      6.73 o
 -17   3  10      619.37      663.78     12.20 o
 -15   3  10      653.65      683.79     11.68 o
 -13   3  10      230.56      236.67      6.67 o
 -11   3  10     2865.50     2912.52     87.01 o
  -9   3  10     1126.43     1095.58     14.68 o
  -7   3  10     8472.88     8054.61     82.21 o
  -5   3  10     1026.35     1002.52     18.58 o
  -3   3  10      660.53      675.99     10.02 o
  -1   3  10     2123.14     2081.05     25.46 o
   1   3  10      193.01      193.99      6.94 o
   3   3  10     1109.40     1095.19     18.02 o
   5   3  10      713.27      678.70     16.12 o
 -18   4  10      172.39      145.23      7.92 o
 -16   4  10      474.21      498.55     10.46 o
 -14   4  10      619.25      610.18     10.94 o
 -12   4  10     1142.53     1184.20     19.06 o
 -10   4  10     4062.25     4145.99     48.85 o
  -8   4  10      521.98      528.98      8.22 o
  -6   4  10     4330.63     4313.17     49.90 o
  -4   4  10       24.10       21.82      2.28 o
  -2   4  10      344.19      342.10      4.74 o
   0   4  10       10.51       19.88      1.54 o
   2   4  10      130.58      141.03      6.85 o
   4   4  10      749.45      763.30     20.39 o
 -17   5  10      341.57      317.29     10.92 o
 -15   5  10       49.64       47.16      5.05 o
 -13   5  10        4.38        8.85      3.41 o
 -11   5  10     3272.36     3209.28     39.60 o
  -9   5  10      108.70      111.42      4.69 o
  -7   5  10      176.30      209.95      7.80 o
  -5   5  10        0.92        2.03      1.89 o
  -3   5  10      494.62      456.10      7.45 o
  -1   5  10      823.65      880.75     10.36 o
   1   5  10        2.40        3.29      2.27 o
   3   5  10      563.40      561.94      9.31 o
 -16   6  10      112.53      122.65     10.09 o
 -14   6  10        0.38        9.00      4.90 o
 -12   6  10        1.60        6.97      3.72 o
 -10   6  10       71.06       84.87      4.74 o
  -8   6  10       74.28       81.14      4.09 o
  -6   6  10      275.83      245.57      5.93 o
  -4   6  10        3.27        7.03      2.33 o
  -2   6  10       31.84       30.44      3.50 o
   0   6  10      211.58      206.15      8.90 o
   2   6  10        0.39       -0.48      3.35 o
 -13   7  10     1377.93     1364.21     20.19 o
 -11   7  10      436.35      477.15     10.05 o
  -9   7  10      303.04      302.56      8.18 o
  -7   7  10     1399.67     1380.34     17.45 o
  -5   7  10     2179.35     2125.11     25.89 o
  -3   7  10     1033.32     1040.82     14.10 o
  -1   7  10      878.75      876.59     13.21 o
 -21   1  11      276.92      275.20     12.47 o
 -19   1  11      410.09      417.21      9.86 o
 -17   1  11      230.00      235.70      6.78 o
 -15   1  11     1256.86     1268.97     29.19 o
 -13   1  11      947.10      919.70     12.74 o
 -11   1  11     3931.18     3943.62     47.96 o
  -9   1  11       19.21       20.23      2.04 o
  -7   1  11     3204.09     3256.35     41.94 o
  -5   1  11     3395.26     3328.08     42.87 o
  -3   1  11       23.97       25.81      1.55 o
  -1   1  11     1682.78     1723.54     21.10 o
   1   1  11      822.73      804.16     11.34 o
   3   1  11       23.33       30.75      3.75 o
   5   1  11      453.20      461.79     24.22 o
 -20   2  11     1774.26     1783.54     25.63 o
 -18   2  11       62.74       81.10      6.25 o
 -16   2  11     1544.52     1533.63     20.95 o
 -14   2  11       99.08      110.49      4.26 o
 -12   2  11        1.02        1.73      1.85 o
 -10   2  11     5164.62     4904.60     55.46 o
  -8   2  11      104.66      111.32      5.90 o
  -6   2  11     1902.62     2063.67     27.69 o
  -4   2  11      405.81      378.42      6.79 o
  -2   2  11        8.52        7.90      1.54 o
   0   2  11     3407.67     3333.99     38.92 o
   2   2  11       30.98       31.83      3.31 o
   4   2  11      370.76      344.42     14.42 o
 -19   3  11        7.80       12.61      4.24 o
 -17   3  11     1006.88      991.59     19.35 o
 -15   3  11     1824.73     1849.46     24.35 o
 -13   3  11        0.03        0.48      2.74 o
 -11   3  11     1793.47     1769.44     22.46 o
  -9   3  11     1457.59     1484.22     18.71 o
  -7   3  11      124.49      133.02      5.60 o
  -5   3  11       64.93       93.55      5.42 o
  -3   3  11      670.83      644.35     15.25 o
  -1   3  11      474.77      519.26      8.27 o
   1   3  11      424.69      456.07      9.78 o
   3   3  11      100.40      116.56      6.45 o
 -18   4  11      522.49      497.56     15.28 o
 -16   4  11       58.49       40.11      4.19 o
 -14   4  11      494.34      509.88     11.28 o
 -12   4  11      492.27      531.22      9.80 o
 -10   4  11       39.92       34.71      2.81 o
  -8   4  11      281.26      295.03      5.74 o
  -6   4  11      525.08      492.85      7.45 o
  -4   4  11      404.55      375.41      9.78 o
  -2   4  11        1.81       -0.01      1.51 o
   0   4  11      832.48      932.82     16.20 o
   2   4  11      104.96      119.94      6.97 o
 -17   5  11     1030.96     1025.04     19.92 o
 -15   5  11      743.39      812.71     16.24 o
 -13   5  11      165.38      163.15      7.44 o
 -11   5  11     1087.01     1154.78     17.12 o
  -9   5  11      114.44      116.71      4.78 o
  -7   5  11      351.78      354.82      6.96 o
  -5   5  11     3422.29     3297.96     36.95 o
  -3   5  11       36.65       30.18      2.24 o
  -1   5  11     1756.62     1707.02     20.28 o
   1   5  11      137.37      137.35     12.07 o
 -16   6  11     1499.97     1480.49     26.05 o
 -14   6  11      476.08      476.43     13.00 o
 -12   6  11      204.54      208.30      8.02 o
 -10   6  11      849.77      873.40     13.87 o
  -8   6  11       18.02       17.27      2.82 o
  -6   6  11      492.19      517.10      8.52 o
  -4   6  11      960.36      979.00     12.66 o
  -2   6  11       52.92       62.26      3.71 o
   0   6  11      982.22     1017.31     15.51 o
 -13   7  11        0.47        8.23      4.81 o
 -11   7  11      233.74      220.01      8.02 o
  -9   7  11        1.70       -3.33      3.54 o
  -7   7  11       45.49       53.63      4.38 o
  -5   7  11      899.93      934.21     13.30 o
  -3   7  11        1.92        5.41      3.51 o
 -20   0  12      624.40      620.51     19.62 o
 -18   0  12       30.23       44.23      6.32 o
 -16   0  12     2384.15     2424.97     47.16 o
 -14   0  12      948.75      951.07     20.14 o
 -12   0  12      244.55      224.63     23.03 o
 -10   0  12      516.78      520.70     12.97 o
  -8   0  12     6092.79     5786.08    103.08 o
  -6   0  12        6.80        2.76      3.89 o
  -4   0  12     7765.45     7328.28    136.79 o
  -2   0  12        0.00        0.10      2.33 o
   0   0  12     1501.64     1552.72     30.87 o
   2   0  12      317.50      304.18     16.17 o
   4   0  12       23.06       14.04      9.09 o
 -21   1  12      115.35      125.45      6.83 o
 -19   1  12      514.28      546.88     11.10 o
 -17   1  12      408.73      397.23      8.47 o
 -15   1  12     3704.89     3653.42     43.15 o
 -13   1  12       82.43       78.83      3.63 o
 -11   1  12      118.31      105.58      4.59 o
  -9   1  12     2579.35     2594.18     34.43 o
  -7   1  12        5.41        8.82      1.27 o
  -5   1  12     3414.99     3592.19     46.36 o
  -3   1  12      109.42      130.19      3.60 o
  -1   1  12      723.13      753.49     11.94 o
   1   1  12     1067.66     1043.38     18.86 o
   3   1  12       15.90       13.05      5.07 o
 -20   2  12        2.53        1.47      4.16 o
 -18   2  12       87.29      111.65      6.05 o
 -16   2  12     1300.11     1264.59     17.80 o
 -14   2  12      261.47      274.59      7.16 o
 -12   2  12      148.12      147.48      3.90 o
 -10   2  12     1232.63     1281.13     21.81 o
  -8   2  12      270.10      295.02      7.09 o
  -6   2  12      453.30      482.03     10.47 o
  -4   2  12      856.13      832.68     11.61 o
  -2   2  12      148.83      157.36      4.16 o
   0   2  12        0.00        0.84      3.03 o
   2   2  12      502.49      487.02     29.81 o
 -19   3  12      344.65      375.71     10.01 o
 -17   3  12       61.32       66.66      6.75 o
 -15   3  12      485.21      522.00     11.16 o
 -13   3  12       71.07       78.34      4.82 o
 -11   3  12     3205.93     3220.42     38.01 o
  -9   3  12     2572.89     2533.90     39.99 o
  -7   3  12     1277.50     1271.99     19.17 o
  -5   3  12     1890.18     1969.66     27.99 o
  -3   3  12      393.64      381.37      7.03 o
  -1   3  12       60.39       60.30      3.99 o
   1   3  12      819.33      748.17     13.96 o
   3   3  12       49.81       52.78      5.77 o
 -18   4  12      697.48      671.89     14.02 o
 -16   4  12      219.56      202.84      8.33 o
 -14   4  12     3826.76     3930.24     53.15 o
 -12   4  12        0.29       -0.44      2.27 o
 -10   4  12     2472.83     2535.25     31.08 o
  -8   4  12        1.78        3.41      1.53 o
  -6   4  12       87.47      118.30      5.65 o
  -4   4  12      282.26      311.04      7.46 o
  -2   4  12      233.87      239.20      4.74 o
   0   4  12      287.83      271.14      8.41 o
   2   4  12     1458.59     1413.34     27.10 o
 -17   5  12        5.49        5.88      5.30 o
 -15   5  12      607.43      590.68     13.66 o
 -13   5  12      185.69      177.88      6.90 o
 -11   5  12       24.30       22.46      3.18 o
  -9   5  12     1116.02     1097.55     14.79 o
  -7   5  12      106.20      103.65      4.37 o
  -5   5  12      470.05      511.21      7.31 o
  -3   5  12       17.07       16.32      2.75 o
  -1   5  12        2.40       17.99      7.00 o
 -16   6  12      176.76      200.39     11.23 o
 -14   6  12      203.87      205.31      9.06 o
 -12   6  12       21.04       20.57      4.15 o
 -10   6  12       60.59       59.13      4.21 o
  -8   6  12        0.61       -0.96      2.73 o
  -6   6  12        2.36        0.33      2.43 o
  -4   6  12        6.77       12.25      2.90 o
  -2   6  12       27.93       22.13      3.58 o
 -11   7  12      701.14      654.34     13.13 o
  -9   7  12       21.65       16.18      4.29 o
  -7   7  12        8.11       10.67      3.58 o
 -21   1  13      584.21      558.47     12.54 o
 -19   1  13      353.26      363.94      8.95 o
 -17   1  13     1127.67     1094.49     15.88 o
 -15   1  13     1172.98     1210.74     18.51 o
 -13   1  13      241.19      247.96      7.54 o
 -11   1  13      140.15      134.12      8.70 o
  -9   1  13     1588.97     1570.52     45.89 o
  -7   1  13     2024.66     2027.03     28.40 o
  -5   1  13      390.67      417.88      7.86 o
  -3   1  13     3007.41     2924.50     38.31 o
  -1   1  13      421.21      444.58      8.56 o
   1   1  13     1149.69     1124.27     26.93 o
 -20   2  13      131.84      114.89      6.92 o
 -18   2  13     1595.94     1654.78     23.75 o
 -16   2  13      121.18      106.55      5.77 o
 -14   2  13     6187.52     6059.62     69.02 o
 -12   2  13      233.51      237.15      7.42 o
 -10   2  13      389.44      389.42      9.09 o
  -8   2  13     2947.49     2876.72     57.30 o
  -6   2  13      117.04      131.57      5.59 o
  -4   2  13     1401.06     1484.77     20.94 o
  -2   2  13      140.96      143.20      4.33 o
   0   2  13       31.04       25.17      3.68 o
   2   2  13     1571.51     1599.78     28.22 o
 -19   3  13       76.48       66.10      4.98 o
 -17   3  13      268.51      288.26      9.08 o
 -15   3  13      221.06      223.51      9.02 o
 -13   3  13     2935.24     2923.71     35.21 o
 -11   3  13      109.84      121.43      6.28 o
  -9   3  13      462.45      492.31     11.20 o
  -7   3  13      154.29      146.73      5.08 o
  -5   3  13      676.24      710.69     12.11 o
  -3   3  13      249.83      271.11      5.95 o
  -1   3  13      338.91      341.02      8.57 o
   1   3  13      267.13      287.26     11.06 o
 -18   4  13       28.39       39.68      5.52 o
 -16   4  13        5.49        7.56      3.97 o
 -14   4  13      202.19      201.25      9.22 o
 -12   4  13      192.30      200.90      5.77 o
 -10   4  13      375.12      352.65      6.43 o
  -8   4  13      455.56      438.34     10.10 o
  -6   4  13       77.47       73.42      5.78 o
  -4   4  13        9.03       10.99      2.58 o
  -2   4  13      499.91      480.90     10.91 o
   0   4  13       47.53       40.37      4.83 o
 -17   5  13      560.10      538.62     14.33 o
 -15   5  13      553.97      564.58     11.94 o
 -13   5  13      745.64      712.05     14.13 o
 -11   5  13      939.33      920.44     22.14 o
  -9   5  13     2339.72     2271.68     26.35 o
  -7   5  13      623.48      627.60     15.69 o
  -5   5  13      711.87      724.04     12.20 o
  -3   5  13       93.87       99.78      4.21 o
 -14   6  13      368.33      369.10     10.68 o
 -12   6  13      224.36      200.84     10.35 o
 -10   6  13      153.49      150.75      6.48 o
  -8   6  13     1482.61     1542.50     18.27 o
  -6   6  13       38.35       43.33      3.40 o
  -4   6  13     1495.24     1557.83     24.63 o
 -20   0  14       85.91       84.07     10.08 o
 -18   0  14     2845.50     2767.66     44.43 o
 -16   0  14      121.42       98.04      8.20 o
 -14   0  14     3981.40     4068.56     76.23 o
 -12   0  14     6293.27     6173.91    111.60 o
 -10   0  14       86.73       85.77      5.11 o
  -8   0  14     1559.39     1606.90     44.57 o
  -6   0  14     1447.38     1397.09     31.88 o
  -4   0  14      132.37      122.93      6.26 o
  -2   0  14     1579.93     1499.45     34.59 o
   0   0  14      177.22      185.62      9.36 o
 -21   1  14        5.46       -4.21      4.21 o
 -19   1  14      507.78      469.11     15.56 o
 -17   1  14       12.78       23.92      2.36 o
 -15   1  14     1210.96     1219.91     22.33 o
 -13   1  14     2064.89     2100.89     29.76 o
 -11   1  14        1.45        3.47      1.94 o
  -9   1  14       53.01       50.49      2.87 o
  -7   1  14      508.12      521.37      8.69 o
  -5   1  14        5.07        7.97      3.58 o
  -3   1  14     2032.13     2091.34     28.56 o
  -1   1  14       33.83       47.51      3.45 o
 -20   2  14      209.99      179.74      9.21 o
 -18   2  14      163.21      169.84      6.01 o
 -16   2  14        0.11        3.57      2.78 o
 -14   2  14       79.72       73.32      5.66 o
 -12   2  14        3.29        1.66      3.60 o
 -10   2  14        0.12       -1.15      1.99 o
  -8   2  14      178.91      176.22      5.04 o
  -6   2  14      253.21      241.11      7.65 o
  -4   2  14      333.38      304.83      6.50 o
  -2   2  14        4.59       12.30      3.40 o
   0   2  14      140.45      137.76      8.04 o
 -19   3  14      496.82      497.01     13.02 o
 -17   3  14      570.22      576.56     12.63 o
 -15   3  14      111.77      112.39      5.14 o
 -13   3  14     1646.18     1671.71     29.19 o
 -11   3  14       22.49       25.67      3.67 o
  -9   3  14     1811.46     1841.63     30.48 o
  -7   3  14      401.88      357.65      8.03 o
  -5   3  14      186.79      186.00      5.72 o
  -3   3  14      138.08      150.69      6.48 o
  -1   3  14       37.28       33.79      5.35 o
 -18   4  14     1010.25     1009.40     19.27 o
 -16   4  14      982.71      966.71     15.68 o
 -14   4  14       51.92       42.84      3.51 o
 -12   4  14     2808.81     2790.86     33.55 o
 -10   4  14      339.16      328.02     12.03 o
  -8   4  14     2775.82     2867.24     45.84 o
  -6   4  14       18.52       30.46      2.93 o
  -4   4  14      360.89      365.59      8.49 o
  -2   4  14     1740.90     1785.46     27.48 o
 -17   5  14      152.74      130.82      9.30 o
 -15   5  14      200.72      198.97      8.60 o
 -13   5  14      447.23      445.39      9.61 o
 -11   5  14       27.73       18.51      2.87 o
  -9   5  14      114.77      156.99      8.31 o
  -7   5  14      377.04      396.29     10.50 o
  -5   5  14        7.90       16.28      3.23 o
 -12   6  14       24.24       34.04      8.46 o
 -10   6  14      255.44      247.85      9.10 o
  -8   6  14      130.42      122.80      4.42 o
 -21   1  15      157.37      149.53      9.58 o
 -19   1  15      288.29      284.98      6.81 o
 -17   1  15     1302.98     1329.77     24.81 o
 -15   1  15        0.03       -1.46      3.24 o
 -13   1  15     1143.22     1173.18     18.55 o
 -11   1  15     2110.94     2077.32     29.01 o
  -9   1  15      199.11      210.58      5.28 o
  -7   1  15      445.01      456.41     10.55 o
  -5   1  15      360.77      371.83      7.41 o
  -3   1  15       83.94       91.64      5.10 o
  -1   1  15        6.34       14.42      3.42 o
 -20   2  15        1.52        1.35      3.70 o
 -18   2  15     1004.68      975.44     16.99 o
 -16   2  15     1262.89     1283.67     24.16 o
 -14   2  15       30.06       29.43      3.91 o
 -12   2  15     5724.92     5629.40     72.82 o
 -10   2  15      623.76      605.81     11.10 o
  -8   2  15      570.95      618.50     10.79 o
  -6   2  15     1314.18     1289.92     28.98 o
  -4   2  15        5.17        1.00      2.68 o
  -2   2  15     2037.30     1947.12     27.31 o
 -19   3  15      258.96      257.65     16.25 o
 -17   3  15      322.91      296.80      7.70 o
 -15   3  15      625.63      625.73     15.41 o
 -13   3  15       76.91       78.81      5.92 o
 -11   3  15      189.71      176.01      7.66 o
  -9   3  15      153.34      139.04      5.86 o
  -7   3  15       95.24      118.08      5.96 o
  -5   3  15       41.52       47.84      3.92 o
  -3   3  15       29.20       29.86      3.07 o
 -18   4  15      534.30      542.72     13.12 o
 -16   4  15      645.25      637.74     11.80 o
 -14   4  15      255.50      249.48     10.67 o
 -12   4  15        5.81        8.27      4.33 o
 -10   4  15        0.04        4.50      4.01 o
  -8   4  15        0.02        2.68      3.48 o
  -6   4  15       88.09       71.23      4.32 o
  -4   4  15       16.20        7.24      3.19 o
 -15   5  15        0.25        7.36      5.10 o
 -13   5  15      117.77      118.80      6.96 o
 -11   5  15       47.69       37.83      8.05 o
  -9   5  15      127.59      138.72      9.78 o
  -7   5  15     1247.50     1213.72     19.70 o
 -20   0  16      536.23      523.36     48.13 o
 -18   0  16      963.17      941.28     36.12 o
 -16   0  16     3077.20     3149.38     83.59 o
 -14   0  16      108.71      103.98      7.51 o
 -12   0  16      243.05      270.41      9.67 o
 -10   0  16     6746.67     6434.16    115.63 o
  -8   0  16        1.80       11.83      7.16 o
  -6   0  16     3015.81     3096.57     85.34 o
  -4   0  16      243.24      272.63     10.56 o
 -19   1  16        2.32        7.32      4.39 o
 -17   1  16     1423.06     1402.36     22.91 o
 -15   1  16       32.31       28.56      3.78 o
 -13   1  16      172.87      180.17      7.00 o
 -11   1  16      947.42      957.41     15.37 o
  -9   1  16       30.12       31.93      2.66 o
  -7   1  16      129.45      147.85     10.14 o
  -5   1  16        1.04        6.52      2.85 o
  -3   1  16      100.70      103.88      6.07 o
 -18   2  16      102.69       90.23     12.76 o
 -16   2  16       89.67       94.69      6.80 o
 -14   2  16     1584.43     1573.68     24.26 o
 -12   2  16      213.72      207.50      6.84 o
 -10   2  16       98.59       94.57      4.70 o
  -8   2  16      183.15      206.01      5.56 o
  -6   2  16       21.03       14.67      5.25 o
  -4   2  16      109.98      107.83      5.18 o
 -17   3  16      188.08      178.92     10.32 o
 -15   3  16      717.47      704.34     16.74 o
 -13   3  16       39.48       32.28      4.68 o
 -11   3  16      572.93      549.37     11.56 o
  -9   3  16      128.84      136.42      6.27 o
  -7   3  16      228.67      261.68      6.42 o
  -5   3  16      139.75      129.29      8.20 o
 -16   4  16     1956.19     1968.19     47.13 o
 -14   4  16       99.56       90.13      7.42 o
 -12   4  16     1108.73     1121.69     22.70 o
 -10   4  16      424.76      414.17     10.90 o
  -8   4  16      252.12      263.10      7.91 o
 -19   1  17      111.19      128.24     15.24 o
 -17   1  17       44.56       33.54      4.70 o
 -15   1  17      730.21      738.77     14.17 o
 -13   1  17       84.58       74.28      7.55 o
 -11   1  17        0.52        4.33      2.41 o
  -9   1  17      354.26      326.66      9.72 o
  -7   1  17      116.91      126.52     11.46 o
 -18   2  17       72.22       57.87     12.12 o
 -16   2  17     2263.43     2265.02     33.61 o
 -14   2  17      524.07      508.22     11.58 o
 -12   2  17      174.66      165.56      6.71 o
 -10   2  17     1876.98     1886.32     27.11 o
  -8   2  17       63.48       94.20      9.37 o
 -17   3  17       32.21       35.42      7.45 o
 -15   3  17     1437.97     1387.37     32.44 o
 -13   3  17      386.59      410.21     10.92 o
 -11   3  17      497.46      514.91     14.81 o
  -9   3  17      595.76      602.91     12.05 o
 -16   0  18     1444.19     1430.56     33.32 o
 -14   0  18     2910.93     2855.18     56.16 o
 -12   0  18      607.69      606.17     16.33 o
 -10   0  18      228.26      241.45      9.60 o
 -17   1  18       66.27       61.68      5.66 o
 -15   1  18      443.87      452.48     11.20 o
 -13   1  18      102.12       88.78      6.05 o
 -11   1  18       22.65       17.49      2.90 o
  -9   1  18      480.35      490.37     18.37 o
 -16   2  18       33.03       30.09      5.28 o
 -14   2  18       15.11       23.49      6.23 o
 -12   2  18        0.20       -1.46      3.42 o
 -10   2  18       58.92       61.60      5.97 o
 
